# Supplementary material for: Genotype–phenotype correlations in 9q34.3 microdeletion syndrome: a study of 35 Mainland Chinese patients
Source: Orphanet J Rare Dis. 2025 Nov 22;21:22. doi: 10.1186/s13023-025-04076-6 (PMC12821790; doi:10.1186/s13023-025-04076-6)
Supplement: Supplementary file 1 — Supplementary Material 1 [file 13023_2025_4076_MOESM1_ESM.xlsx]

## Sheet: content
Genotype–Phenotype Correlations in 9q34.3 Microdeletion Syndrome: A Study of 35 Mainland Chinese Patients
Supplementary Table S1. Prenatal presentation of 26 cases in our cohort.
Supplementary Table S2.The phenotypes of twenty-two KS1 patients in our cohort with loss of EHMT1 only.
Supplementary Table S3.The phenotypes of nine KS1 patients in our cohort with deletions at 9q34.3 encompassing more than EHMT1 gene.
Supplementary Table S4. Dysmorphic features of 21 patients of KS1 in our cohort
Supplementary Table S5. Quotient scores of each test in 16 patients in our cohort evaluted through Gesell Developmental Schedules

## Sheet: Supplementary Table S1
Supplementary Table S3. Prenatal presentation of 26 cases in our cohort
Patient	Prenatal anomalies
P1	Lateral ventricle dilation
P3	Normal
P4	Single umbilical artery,Polyhydramnios
P5	Small for gestational age,Small head circumference
P6	Polyhydramnios
P7	Small for gestational age
P8	Normal
P9	Higher S/D ratios (>3.0)
P10	Higher S/D ratios (>3.0),Decreased fetal movements
P11	Normal
P14	Normal
P15	Normal
P17	Small for gestational age,Cardiac defects
P18	Normal
P20	Normal
P22	Normal
P23	Small head circumference
P24	Normal
P25	Higher S/D ratios (>3.0)
P26	Normal
P27	Normal
F28	Single umbilical artery,Omphalocele,duplex kidney,Pyelectasis,Thinning of the cerebral cortex,Mild dilation of the lateral ventricles
F29	Diaphragmatic hernia,Ventricular septal defect
P30	Small for gestational age,Small head circumference
P31	Polyhydramnios,Wide periarterial space
F35	Short nasal bone

## Sheet: Supplementary Table S2
Supplementary Table S4. The phenotypes of twenty-one KS1 patients in our cohort with loss of EHMT1 only									+ present, - absent, NA not available, F female, M male, ID intellectual disability, DD developmental disability, MRI magnetic resonance imaging, EEG electroencephalography.
		Neonatal features											Growth parameters					Development/Neurological features																Behavioral abnormalities								Skin				Additional features
Patient	Sex	Gestational age	Birth weight	Birth length	Intrauterine growth restriction	Prematur	Post-term birth	Neonatal feeding difficulties	Gastroesophageal reflux	Neonatal hypotonia	Neonatal asphyxia	Hydrocephalus	Age at genetical diagnosis	Present age	Present Weight	Present OFC	Present Height	Sat independently	Walked independently	Raising head stablely	Standing independently	Current language ability	DD/ID	Motor delay	Speech delay	Developmental regressio	Postnatal hypotonia	Hypertonia or Hypotonia progressed to hypertonia	Brain MRI	Abnormal EEG	Seizures(manifestation)	Chewing difficulties	Gait abnormalities	Autism	Hyperactivity	Stereotyped behavior	Sleep disturbance	Drooling	Self-injury	Startle	Unprovoked crying	Eczema	Cafe-au-lait spots	Hypertrichosis	Sparse hair	Congenital heart defect	Recurrent infections	Constipation	Genital anomalies
		(weeks)	(kg)	(cm)									(age)	(age)	(kg, percentile)	(cm, percentile)	(cm, percentile)	(mo)	(mo)	(mo)	(mo)		(DQ or IQ, age)			(age, details)			(age)					(age≥3)															(male)
P1	M	35	1.9	35	+	+	-	-	-	-	+	+	2y3m	9y3m	22(3rd-10th)	Normal	127(3rd-10th)	12	45	5	24	Sentences	+	+	+	-	-	-	Hydrocephalus, Enlargement of lateral ventricle	-	-	-	-	-	-	-	-	-	-	-	-	-	-	-	-	-	-	-	-
P2	M	NA	NA	NA	NA	NA	-	-	-	-	-	-	6y	6y	NA	Normal	NA	5	12	4	10	Sentences	Moderate ID (IQ=43.5,6y)	-	-(Speech regression)	+(2y,loss of language and chewing difficulty)	-	-	Normal	-	-	+	-	+	+	+	-	-	-	-	-	-	-	-	-	-	-	+	-
P3	F	37	3.5	51	-	-	-	-	-	+	-	-	5m	5y7m	21(25-50th)	Normal	120(90-97Th)	NA	36	NA	NA	Sentences	Extremely severe ID (DQ=22,0.5y)	+	+	-	+	-	Generous extracerebral space(0.4y)	-	-	-	+(out-toeing)	-	+	+	-	+	-	-	-	-	-	-	-	-	-	-
P10	F	39.3	2.71	Normal	-	-	-	-	-	-	-	-	9m	2y9m	15.5(90-97th)	48(50th)	94(50th)	6	21	4	18	Single words or phases	Mild DD (DQ=62,1.7y)	+	+	-	-	-	Enlargement of lateral ventricle(0.9y)	-	+(eyelid blinking, twitching of the corner of the mouth)	-	-	-	-	-	-	-	+	-	-	-	-	-	-	-	-	-
P11	F	37.1	2.54(<3th)	49(25th)	-	-	-	-	-	-	-	-	7m	5y5m	16(10th)	49(50th)	110(10-25th)	13	54	3	32	Single words or phases	Severe ID (DQ=28,5.5y)	+	+	-	+	-	Normal	-	-	-	+	-	-	+	-	-	-	-	-	-	-	-	-	-	-	+
P12	M	36.3	2.97	NA	-	+	-	-	-	-	-	-	1y8m	5y6m	NA	NA	NA	NA	17	NA	NA	NA	Mild DD (DQ=67,1y)	+	+	-	-	-	Normal	-	-	NA	-	-	-	-	-	-	-	-	-	-	-	-	-	+(Atrial septal defect)	-	NA	-
P13	F	NA	NA	NA	NA	NA	NA	NA	-	NA	NA	NA	9m	3y7m	NA	NA	NA	NA	NA	NA	NA	No words	+(3.6y)	+	+	-	+	NA	NA	NA	NA	NA	+(arm swaying)	NA	NA	NA	NA	NA	NA	NA	NA	NA	NA	NA	NA	NA	NA	NA
P14	F	40.9	NA	NA	-	-	-	-	-	-	-	-	10m	1y6m	NA	Normal	NA	10	No walking	NA	16	No words	Moderate DD (DQ=53,1.2y)	+	+	-	-	-	Enlargement of lateral ventricle,Dysmyelination (0.8y)	+	+(eyelid blinking)	-	No walking	-	-	+	-	-	-	-	-	-	-	-	-	-	-	-
P15	M	41	3.5	53	-	-	-	+	-	+	-	-	1y6m	2y1m	25(＞97th)	49(75-90th)	88(50th)	10	No walking	3	No standing	No words	Severe DD (DQ=26,0.8y)	+	+	-	+	-	Generous extracerebral space,Enlargement of lateral ventricle(1.4y)	-	-	+	No walking	-	-	-	+	+	-	-	-	-	+	-	+	+(Pulmonary valve stenosis)	+	-	-
P16	F	NA	3.1	NA	-	-	-	NA	-	NA	NA	NA	2y3m	2y3m	15.5(＞97th)	NA	88.5(25-50th)	NA	27	NA	NA	No words	+(2.3y)	NA	+	-	NA	NA	Normal	NA	NA	NA	NA	NA	NA	NA	NA	NA	NA	NA	NA	NA	NA	NA	NA	NA	NA	NA
P17	F	32.4	1.02	NA	+	+	-	-	-	+	+	-	10m	2y5m	13(50-75th)	44.8(＜3rd)	91(25-50th)	11	24	6	18	Single words or phases	Moderate DD (DQ=51,2.5y)	+	+	-	-	+	Periventricular leukomalacia,Enlargement of lateral ventricle,Widened subarachnoid space(0.6y)	-	-	+	+(out-toeing)	-	-	-	-	-	-	-	-	-	+	-	-	+(Atrial septal defect)	-	-
P18	M	40.2	3.05	50	-	-	-	+	-	-	-	-	2m	1y5m	13.4(75-90th)	47(50th)	86.5(90-97th)	11	No walking	4	No standing	No words	+ (1.4y)	+	+	-	-	+	NA	-	-	NA	No walking	NA	-	-	-	-	-	-	-	-	-	-	-	-	+	-	-
P19	M	NA	2.3	NA	+	+	-	-	-	-	-	-	34y8m	40y	85,(75-90th)	57(50th)	174(50th)	12	NA	NA	NA	Sentences	ID (40y)	+	+	-	NA	NA	NA	NA	NA	-	-	+	-	+	-	+	-	-	-	-	-	-	-	-	-	-	-
P20	M	40.4	3.9	50	-	-	-	-	-	-	-	-	2m	5m	7.5(＜3rd)	42(25-50th)	72(97th)	NA	NA	NA	NA	No words	+	+	NA	-	+	-	NA	-	-	-	No walking	NA	-	-	-	-	-	-	-	-	-	-	-	-	-	+	-
P22	M	40.4	4.15	52	-	-	-	-	-	-	-	-	3m	8m	9.8(50-75th)	44.5(50th)	73(50-75th)	No	No walking	7	No	No words	Moderate DD (DQ=54,0.7y)	+	NA	-	NA	NA	Normal	-	-	-	No walking	NA	-	-	-	-	-	-	-	-	-	-	-	-	-	-	+(Cryptorchidism)
P23	F	40.2	3.15	48	-	-	-	-	-	-	-	-	1y	1y11m	11.5(25th)	42(＜3rd)	89(75-90th)	12	No walking	3	23	No words	Moderate DD (DQ=45,1.5y)	+	+	-	-	-	Normal	-	+	+	No walking	-	-	+	-	+	+	-	-	-	-	+	-	-	-	+
P24	F	42	3.7	NA	-	-	+	-	-	-	-	-	1y3m	5y8m	24(50th)	Normal	124(90-97th)	9	24	7	22	No words	Severe DD (DQ=36,2.2y)	+	+	-	+	-	+	+	+(upward eye deviation)	+	-	+	-	+	-	-	-	-	-	-	-	+	-	+(Ventricular septal defect,Atrial septal defect)	-	+
P25	F	40	3.2	NA	-	-	-	-	-	-	-	-	1y3m	4y6m	18.5(90th-97th)	50(10th-25th)	104(10-25th)	NA	24	NA	22	Single words or phases	+	+	+	-	-	-	Dysmyelination (1.5y)	-	-	-	-	-	-	+	-	+	-	-	-	-	-	-	-	-	+	-
P26	F	38.9	3.2	51	-	-	-	-	-	-	-	-	6y	7y	26.9(＞97th)	Normal	117(10-25th)	20	20	4	8	Sentences	Moderate ID (IQ=43,6.7y)	+	+	-	-	-	Normal	-	-	-	-	-	-	-	-	-	-	-	-	-	-	-	-	-	-	-
P27	M	NA	3.8	NA	-	-	-	-	-	-	-	-	1y3m	7y	30(90-97th)	53(10th-25th)	136(＞97th)	12	30	9	24	Sentences	Severe ID (IQ=28,5.1y)	+	+	-	+	-	NA	-	-	+	-	-	+	+	-	-	-	-	-	+	-	-	-	-	-	+	-
P31	F	35	2.5	49	-	+	-	-	-	-	+	-	0.1m	2y3m	15.5(90-97th)	Normal	93(75-90th)	NA	18	NA	NA	Single words or phases	Mild DD (DQ=58,2.3y)	+	+	-	+	-	Normal	-	-	-	+(out-toeing)	-	-	-	-	-	+	-	-	-	-	-	-	+(Atrial septal defect)	-	-	-
P33	F	NA	NA	NA	NA	NA	NA	NA	-	NA	NA	NA	NA	NA	NA	NA	NA	NA	NA	NA	NA	NA	+	+	+	NA	NA	NA	NA	NA	+(facial twitching)	NA	+(toe-walking)	NA	NA	NA	NA	NA	NA	NA	NA	NA	NA	NA	NA	NA	NA	NA
[truncated: 15 more columns]

## Sheet: Supplementary Table S3
Supplementary Table S5. The phenotypes of nine KS1 patients in our cohort with deletions at 9q34.3 encompassing more than EHMT1 gene													+ present, - absent, NA not available, F female, M male, ID intellectual disability, DD developmental disability, MRI magnetic resonance imaging, EEG electroencephalography.
		Neonatal features											Growth parameters						Development/Neurological features																Behavioral abnormalities								Skin				Additional features
Patient	Sex	Gestational age	Birth weight	Birth length	Intrauterine growth restriction	Prematur	Post-term birth	Neonatal feeding difficulties	Gastroesophageal reflux	Neonatal hypotonia	Neonatal asphyxia	hydrocephalus	Age at genetical diagnosis	Present age	Present Weight	Present OFC	Present Height		Sat independently	Walked independently	Raising head stablely	Standing independently	Current language ability	DD/ID	Motor delay	Speech delay	Developmental regressio	Postnatal hypotonia	Hypertonia or Hypotonia progressed to Hypertonia	Brain MRI	Abnormal EEG	Seizures(manifestation)	Chewing difficulties	Gait abnormalities	Autism	Hyperactivity	Stereotyped behavior	Sleep disturbance	Drooling	Self-injury	Startle	Unprovoked crying	Eczema	Cafe-au-lait spots	Hypertrichosis	Sparse hair	Congenital heart defect	Recurrent infections	Constipation
		(weeks)	(kg)	(cm)									(age)	(age)	(kg, percentile)	(cm, percentile)	(cm, percentile)		(mo)	(mo)	(mo)	(mo)		(DQ or IQ, age)			(age, details)			(age)					(age≥3)
P4	M	38.3	2.95	50	-	-	-	+	+	+	+	-	2m	3y5m	17(97th)	49.5	97(10-25th)		14	28	5	27	No words	Mild DD (DQ=60, 2.4y)	+	+	-	-	-	Thinning of corpus callosum,Enlargement of lateral ventricle,Generous extracerebral space(1y)	-	-	+	-	-	-	+	+	-	+	-	-	-	-	-	-	+(Atrial septal defect)	+	-
P5	M	NA	NA	NA	NA	NA	-	NA	NA	NA	NA	NA	3m	3y3m	NA	NA	NA		NA	NA	NA	NA	No words	+ (3.3y)	+	+	-	-	NA	NA	NA	NA	NA	NA	NA	NA	NA	NA	NA	NA	NA	NA	NA	NA	NA	NA	NA	NA	NA
P6	M	41.3	3.3	Normal	-	-	-	-	-	-	-	-	2y1m	3y3m	Normal	Normal	Normal		12	31	NA	NA	No words	Moderate DD (3.3y)	+	+	-	-	+	Normal	-	-	+	+(out-toeing)	-	-	-	+	-	-	-	-	+	-	-	-	-	-	-
P7	F	38.3	2	49	+	-	-	+	+	-	-	-	1y2m	5y8m	20(75-90th)	Normal	110(10-25th)		42	64	36	54	No words	ID (5.7y)	+	+	-	+	-	Dysmyelination (5y)	-	-	+	+(out-toeing)	-	-	+	-	+	-	-	-	-	-	-	-	+(Atrial septal defect, Patent ductus arteriosus)	-	+
P8	M	39.7	4.36	NA	-	-	-	+	-	-	-	-	1y	2y6y	NA	Normal	NA		17	No walking	18	No standing	No words	Severe DD(8m)	+	+	-	-	-	NA	NA	-	+	No walking	-	-	-	-	+	-	-	-	-	-	+	-	+(Atrial septal defect, Patent ductus arteriosus)	-	+
P9	M	40.4	2.57	48	-	-	-	-	-	-	-	-	8y8m	9y7m	27.1(10-25th)	49(＜3rd)	120(＜3rd)		24	72	7	36	Single words or phases	Severe ID (DQ=29,6.3y)	+	+	-	-	-	Dysmyelination (2.9y)	-	+(Febrile seizure)	-	-	-	+	+	-	-	-	-	-	-	-	-	-	+(Ventricular septal defect)	+	+
P30	F	36.8	2.2	NA	+	+	-	-	-	+	-	-	11m	11m	8(10th)	42.5(＜3th)	72.5(25-50th)		11	No walking	7	No standing	No words	Mild DD (DQ=67,0.9y)	+	+	-	+	-	Periventricular leukomalacia,Thinning of corpus callosum(10m)	-	-	-	No walking	-	-	-	-	-	-	-	-	-	-	-	-	-	-	-
P32	M	NA	NA	NA	NA	NA	NA	NA	-	NA	NA	NA	9m	1y	NA	NA	NA		NA	NA	NA	NA	NA	Severe DD (DQ=37,0.8y)	+	+	NA	NA	NA	NA	NA	NA	NA	NA	NA	NA	NA	NA	NA	NA	NA	NA	NA	NA	NA	NA	NA	+	NA
P34	F	39.4	4	50	-	-	-	-	-	-	-	-	1y7m	2y7m	NA	NA	NA		10	20	NA	18	Single words or phases	ModerateDD (DD=45,1.6y)	+	+	-	-	-	Normal	-	-	NA	-	NA	-	+	-	-	-	+	-	-	-	-	-	+(Patent ductus arteriosus)	-	-
[truncated: 16 more columns]

## Sheet: Supplementary Table S4
Supplementary Table S6. Dysmorphic features of 21 patients of KS1 in our cohort						+ present, - absent.
Patient	Microcephaly (< 3rd percentile)	Brachycephaly	Short neck	Midface retrusion (or mild)	Prominent forehead	Short philtrum	Long philtrum	Low-set ears	Auricular anomalies	Synophrys	Arched eyebrows	Hypertelorism	Long eyelashes	Upslanting palpebral fissures	Downslanting palpebral fissures	Ptosis	Epicanthic fold	Depressed nasal bridge	Anteverted nares	Broad nose (including Alae and Nasal Bridge )	Short nose	Everted upper lip	Everted lower lip	Carp-shaped mouth	Thin upper lip	Macroglossia	Small and spaced teeth
P1	-	-	-	-	-	-	-	-	-	-	-	-	-	-	-	-	-	-	-	-	-	-	-	-	-	-	-
P2	-	-	-	-	-	+	-	-	-	-	-	-	+	-	-	-	-	+	-	-	-	+	-	-	-	-	-
P3	-	+	-	-	-	+	-	-	-	-	+	+	-	-	-	-	-	+	-	-	-	-	-	-	-	-	+
P4	-	-	+	+	-	-	-	-	-	+	-	+	+	-	-	+	-	+	-	-	+	-	+	-	-	-	+
P6	-	-	-	+	+	-	-	-	-	-	-	-	+	-	-	-	-	+	+	-	+	-	+	-	-	-	-
P7	-	-	-	-	-	-	-	-	-	-	-	-	-	-	-	-	-	-	-	+	-	-	+	-	-	-	+
P8	-	-	+	-	-	-	-	+	-	-	+	+	+	-	-	-	-	+	+	-	+	-	+	-	-	-	+
P9	+	-	+	+	-	-	-	-	-	-	-	+	+	-	-	+	+	+	-	-	-	-	+	-	-	-	+
P10	-	-	-	-	-	-	-	-	-	-	-	+	-	-	-	-	-	+	-	-	-	-	-	-	-	-	-
P11	-	-	+	-	-	-	+	-	-	-	-	-	-	-	-	-	-	+	+	-	-	-	-	+	-	-	+
P14	-	-	-	-	+	-	-	+	-	-	-	+	+	-	-	-	-	+	-	-	-	+	-	-	-	-	-
P15	-	-	-	+	+	-	-	-	+	-	-	+	-	-	-	-	-	+	-	-	-	+	+	-	-	-	-
P17	+	+	-	-	-	-	+	-	-	-	-	+	-	-	-	-	-	+	-	-	-	-	-	-	-	-	-
P19	-	+	-	-	-	-	-	-	-	-	-	-	-	-	-	-	-	-	-	+	-	-	.+	-	-	-	-
P20	-	+	-	+	-	-	+	-	-	-	-	+	-	-	-	-	+	+	+	-	+	-	+	-	-	-	No eruption
P23	+	+	-	+	-	-	-	-	-	+	-	+	+	-	-	-	+	+	-	-	-	+	-	-	-	-	-
P24	-	-	+	-	-	-	-	-	-	+	-	+	-	+	-	-	-	+	+	+	-	+	-	-	-	-	-
P25	-	-	-	-	-	-	-	-	-	-	-	+	-	-	-	-	-	+	-	-	-	-	-	-	-	-	-
P26	-	-	-	+	-	-	+	-	-	-	-	+	-	-	-	-	-	-	-	-	-	-	-	-	-	-	-
P27	-	-	-	+	-	-	-	-	+	+	-	+	-	-	-	-	+	-	+	-	-	-	-	-	-	+	-
P30	+	+	+	-	+	-	-	-	-	+	-	+	-	-	+	-	+	+	-	+	-	+	-	-	-	-	NA

## Sheet: Supplementary Table S5
Supplementary Table S7 . Quotient scores of each test in 16 patients in our cohort evaluted through Gesell Developmental Schedules
Patient	Age	Gross motor delay	Fine motor delay	Language	Personal-social	Adaptative-behaviors	DQ	Degree
P3	5m	17	17	30	26	22	22	Extremely severe
P4	2y5m	72	72	36	57	62	60	Mild
P9	6y3m	30	40	26	25	26	29	Severe
P10	12m	62	66	57	74	74	67	Mild
P11	5y6m	29	27	29	25	29	28	Severe
P12	1y8m	72	63	39	79	55	62	Mild
P14	1y2m	42	71	42	42	71	53	Moderate
P15	9m	38	24	39	34	32	26	Severe
P17	2y6m	48	44	65	55	43	51	Moderate
P22	7m	65	65	45	45	52	54	Moderate
P23	1y6m	53	48	37	40	48	45	Moderate
P24	2y2m	50	35	31	31	35	36	Severe
P30	10m	58	64	72	69	72	67	Mild
P31	2y4m	63	63	50	52	64	58	Mild
P32	9m	39	34	39	39	33	37	Severe
P34	1y7m	63	47	37	37	42	45	Moderate
